# Supplementary material for: Partnerships at the Interface of Education and Mental Health Services: The Utilisation and Acceptability of the Provision of Specialist Liaison and Teacher Skills Training
Source: Int J Environ Res Public Health. 2023 Feb 24;20(5):4066. doi: 10.3390/ijerph20054066 (PMC10001585; doi:10.3390/ijerph20054066)
Supplement: Supplementary file 1 [file ijerph-20-04066-s001.zip]

Archive with 1 entries (1 files):
- ijerph-2136677-supplementary.pptx
